# Supplementary material for: The activated DNA double-strand break repair pathway in cumulus cells from aging patients may be used as a convincing predictor of poor outcomes after in vitro fertilization-embryo transfer treatment
Source: PLoS One. 2018 Sep 20;13(9):e0204524. doi: 10.1371/journal.pone.0204524 (PMC6147527; doi:10.1371/journal.pone.0204524)
Supplement: S1 Table — (XLSX) [file pone.0204524.s001.xlsx]

## Sheet: Fig. 1
Fig. 1									Raw data of No. of COCs retrieved and used from each patient in Fig. 1
Raw data of DSBs in aging and young cumulus cells										Aging			Young
	Aging			Young							No. of COCs retrieved	No. of COCs used		No. of COCs retrieved	No. of COCs used
	cycles	No. of COCs used	γ-H2AX-positive cells%	cycles	No. of COCs used	γ-H2AX-positive cells%				1	8	8	1	11	6
1	12	54	19.1	6	59	10.2				1	3	3	1	18	10
2	11	51	27.3	7	58	12.2				1	6	6	1	13	13
3	10	54	26.6	7	61	14.8				1	14	7	1	11	11
Ave			24.33			12.4				1	4	4	1	16	8
SD			4.55			2.31				1	2	2	1	11	11
p value			a			b				1	9	9	2	17	8
										1	6	6	2	11	11
										1	3	3	2	10	10
										1	1	1	2	10	5
										1	3	3	2	9	9
										1	2	2	2	7	7
										2	10	5	2	15	8
										2	4	4	3	6	6
										2	9	9	3	9	9
										2	2	2	3	15	15
										2	1	1	3	15	8
										2	8	8	3	9	9
										2	9	5	3	8	8
										2	7	7	3	14	6
										2	2	2
										2	2	2
										2	11	6
										3	3	3
										3	10	5
										3	2	2
										3	6	6
										3	4	4
										3	7	7
										3	7	7
										3	4	4
										3	8	8
										3	8	8

## Sheet: Fig. 2
Fig. 2A									Raw data of No. of COCs retrieved and used from each patient in Fig. 2
Raw data of relative expression levels of BRCA1 in aging and young cumulus cells										Aging			Young
	Aging			Young							No. of COCs retrieved	No. of COCs used		No. of COCs retrieved	No. of COCs used
	cycles	No. of COCs used	BRCA1	cycles	No. of COCs used	BRCA1				1	6	6	1	14	10
1	8	43	1.38191	6	53	1				1	4	4	1	10	8
2	7	39	1.55294	5	42	1				1	7	7	1	9	8
3	7	33	1.60585	6	45	1				1	10	8	1	13	10
4	6	30	1.81058	6	52	1				1	3	3	1	16	9
5	8	38	2.01857	5	45	1				1	5	5	1	8	8
Ave			1.67			1				1	5	4	2	9	9
SD			0.25			0				1	8	6	2	11	8
p value			a			b				2	8	8	2	7	7
										2	10	10	2	12	10
										2	3	3	2	14	8
										2	5	5	3	15	12
Fig. 2B										2	6	6	3	10	8
Raw data of relative expression levels of ATM in aging and young cumulus cells										2	2	2	3	9	9
	Aging			Young						2	7	5	3	10	8
	cycles	No. of COCs used	ATM	cycles	No. of COCs used	ATM				3	9	6	3	8	8
1	8	43	2.1386	6	53	1				3	6	6	4	12	8
2	7	39	1.73	5	42	1				3	5	5	4	15	10
3	7	33	1.56	6	45	1				3	8	6	4	10	6
4	6	30	1.74513	6	52	1				3	2	2	4	7	7
5	8	38	2.36745	5	45	1				3	4	4	4	9	9
Ave			1.91			1				3	4	4	4	12	12
SD			0.33			0				4	3	3	5	10	10
p value			a			b				4	3	3	5	8	8
										4	6	6	5	16	12
										4	8	8	5	7	7
Fig. 2C										4	4	4	5	11	8
Raw data of relative expression levels of RAD51 in aging and young cumulus cells										4	6	6
	Aging			Young						5	3	3
	cycles	No. of COCs used	RAD51	cycles	No. of COCs used	RAD51				5	5	5
1	8	43	1.72508	6	53	1				5	9	9
2	7	39	1.28937	5	42	1				5	7	7
3	7	33	2.94513	6	45	1				5	6	6
4	6	30	2.61776	6	52	1				5	4	4
5	8	38	1.78798	5	45	1				5	2	2
Ave			2.07			1				5	2	2
SD			0.68			0
p value			a			b
Fig. 2D
Raw data of relative expression levels of MRE11 in aging and young cumulus cells
	Aging			Young
	cycles	No. of COCs used	MRE11	cycles	No. of COCs used	MRE11
1	8	43	2.10429	6	53	1
2	7	39	1.6358	5	42	1
3	7	33	1.5728	6	45	1
4	6	30	2.68825	6	52	1
5	8	38	1.65099	5	45	1
Ave			1.93			1
SD			0.47			0
p value			a			b

## Sheet: Fig. 3
Fig. 3A									Raw data of No. of COCs retrieved and used from each patient in Fig. 3
Raw data of protein level of phosphorylated H2AX in aging and young cumulus cells										Aging			Young
	Aging			Young							No. of COCs retrieved	No. of COCs used		No. of COCs retrieved	No. of COCs used
	cycles	No. of COCs used	phosphorylated H2AX	cycles	No. of COCs used	phosphorylated H2AX				1	6	6	1	8	8
1	12	51	1.85	6	52	1				1	2	2	1	14	9
2	8	38	1.33	6	55	1				1	4	4	1	12	10
3	9	47	2.35	7	64	1				1	8	6	1	11	8
Ave			1.84			1				1	5	5	1	10	8
SD			0.51			0				1	4	4	1	13	9
p value			a			b				1	3	3	2	9	9
										1	6	6	2	14	10
										1	8	6	2	15	12
Fig. 3B										1	5	5	2	11	8
Raw data of protein level of phosphorylated BRCA1 in aging and young cumulus cells										1	3	3	2	8	8
	Aging			Young						1	1	1	2	10	8
	cycles	No. of COCs used	BRCA1	cycles	No. of COCs used	BRCA1				2	8	6	3	7	7
1	12	51	2.72	6	52	1				2	7	7	3	11	9
2	8	38	3.22	6	55	1				2	7	7	3	9	9
3	9	47	3.36	7	64	1				2	6	6	3	14	12
Ave			3.1			1				2	1	1	3	10	10
SD			0.34			0				2	3	3	3	8	8
p value			a			b				2	2	2	3	12	9
										2	9	6
										3	5	5
Fig. 3C										3	8	8
Raw data of protein level of phosphorylated ATM in aging and young cumulus cells										3	7	7
	Aging			Young						3	3	3
	cycles	No. of COCs used	ATM	cycles	No. of COCs used	ATM				3	5	5
1	12	51	2.03	6	52	1				3	6	6
2	8	38	1.66	6	55	1				3	2	2
3	9	47	2.22	7	64	1				3	4	4
Ave			1.97			1				3	7	7
SD			0.28			0
p value			a			b
Fig. 3D
Raw data of protein level of phosphorylated RAD51 in aging and young cumulus cells
	Aging			Young
	cycles	No. of COCs used	RAD51	cycles	No. of COCs used	RAD51
1	12	51	3.53	6	52	1
2	8	38	1.89	6	55	1
3	9	47	2.45	7	64	1
Ave			2.62			1
SD			0.84			0
p value			a			b
Fig. 3E
Raw data of protein level of phosphorylated MRE11 in aging and young cumulus cells
	Aging			Young
	cycles	No. of COCs used	MRE11	cycles	No. of COCs used	MRE11
1	12	51	3.39	6	52	1
2	8	38	3.17	6	55	1
3	9	47	4.94	7	64	1
Ave			3.83			1
SD			0.96			0
p value			a			b

## Sheet: Fig. 4
Fig. 4									Raw data of No. of COCs retrieved and used from each patient in Fig. 4
Raw data of early apoptosis in aging and young cumulus cells										Aging			Young
	Aging			Young							No. of COCs retrieved	No. of COCs used		No. of COCs retrieved	No. of COCs used
	cycles	No. of COCs used	apoptosis %	cycles	No. of COCs used	apoptosis %				1	6	6	1	13	10
1	6	34	27	5	50	16.7				1	9	9	1	15	12
2	5	31	21.8	6	51	11.6				1	3	3	1	10	6
3	8	39	21.3	5	36	14.8				1	5	5	1	16	12
4	6	34	17.7	5	47	12.3				1	8	8	1	15	10
Ave			21.95			13.85				1	3	3	2	17	11
SD			3.83			2.34				2	11	7	2	14	9
p value			a			b				2	5	5	2	8	6
										2	7	7	2	10	8
										2	4	4	2	8	8
										2	8	8	2	12	9
										3	4	4	3	9	6
										3	7	7	3	11	8
										3	2	2	3	10	9
										3	5	5	3	12	7
										3	8	8	3	7	6
										3	3	3	4	14	10
										3	4	4	4	16	12
										3	6	6	4	10	8
										4	9	6	4	9	9
										4	7	7	4	12	8
										4	7	6
										4	10	6
										4	6	6
										4	3	3
